# Supplementary material for: Microbial Assessment in A Rare Norwegian Book Collection: A One Health Approach to Cultural Heritage
Source: Microorganisms. 2024 Jun 17;12(6):1215. doi: 10.3390/microorganisms12061215 (PMC11206040; doi:10.3390/microorganisms12061215)
Supplement: Supplementary file 1 [file microorganisms-12-01215-s001.zip]

Archive with 1 entries (1 files):
- microorganisms-3053770-supplementary.pdf
